# Supplementary material for: Carbon Dioxide Mediates the Response to Temperature and Water Activity Levels in Aspergillus flavus during Infection of Maize Kernels
Source: Toxins (Basel). 2017 Dec 22;10(1):5. doi: 10.3390/toxins10010005 (PMC5793092; doi:10.3390/toxins10010005)
Supplement: Supplementary file 1 [file toxins-10-00005-s001.zip]

Archive with 3 entries (2 files):
- Final Supplemental Toxins/Table S1 SMURF.xlsx
- Final Supplemental Toxins/Table S2 Network Analysis.xlsx
- Final Supplemental Toxins/
