# Supplementary material for: Carbon Dioxide Mediates the Response to Temperature and Water Activity Levels in Aspergillus flavus during Infection of Maize Kernels
Source: Toxins (Basel). 2017 Dec 22;10(1):5. doi: 10.3390/toxins10010005 (PMC5793092; doi:10.3390/toxins10010005)
Supplement: Supplementary file 1 [file toxins-10-00005-s001.zip › Final Supplemental Toxins/Table S1 SMURF.xlsx]

## Sheet: deseq_clusters
Supplementary Table 1. SMURF-designated secondary metabolic gene clusters in A. flavus and their associated log(2) expression values.
			Effect of Carbon Dioxide		Effect of Water		Effect of Temperature
			At 30°/0.99aw, 350ppm vs:		At 30°, 0.91aw vs 0.99aw at:		At 0.99 aw, 37° vs 30° at:
*Positive log2 value indicates numerator is larger	gene name	AFLA number	650 ppm	1000 ppm	350 ppm	1000ppm	350 ppm	1000 ppm
1	Protein phosphatase 2C, putative	AFLA_002820	-1.37201	-	-1.352	-	-	-
1	alpha,alpha-trehalose-phosphate synthase subunit,	AFLA_002830	-	-	-	-2.19202	-	-
1	HHE domain protein	AFLA_002840	-	-	-	-2.34252	-1.86924	-
1	calcium binding protein Caleosin,	AFLA_002850	-	-2.89679	-	-3.55246	-3.72461	-
1	NAD binding Rossmann fold oxidoreductase,	AFLA_002860	-	-	-	-1.59571	-1.50434	-
1	AMP-binding enzyme family protein	AFLA_002890	-	-	-	-	-	-
1	polyketide synthase, 2432aa KS-AT-DH-M-NADB-PP	AFLA_002900	1.66142	1.17259	1.07136	-	-	-
1	conserved hypothetical protein	AFLA_002910	-	-	-1.41687	-	-	-
1	flavonoid 3-hydroxylase, putative	AFLA_002920	3.21381	-	2.34507	-2.30007	-	-
2	FAD dependent oxidoreductase, putative	AFLA_004220	-	-	-	-	-	-
2	hypothetical protein	AFLA_004230	-	-	-	-	-	-
2	conserved hypothetical protein	AFLA_004240	-	-	-	-	-	-
2	zinc binding dehydrogenase,	AFLA_004250	-	-	-	-	-	-
2	MFS transporter,	AFLA_004260	-	-	4.59522	-2.84633	-	-
2	conserved hypothetical protein	AFLA_004270	-	-	1.83625	-	-	-
2	C6 transcription factor,	AFLA_004280	-	-	-	-	-	-
2	conserved hypothetical protein	AFLA_004290	-	-	-1.884	1.57488	-	-
2	dimethylallyl tryptophan synthase, putative	AFLA_004300	2.97839	4.93194	5.54774	-	4.61893	-
3	ABC multidrug transporter, putative	AFLA_004440	-	-	-	-	-	-
3	nonribosomal peptide synthase, 5011aa C-A-PP-C-C-A-PP-C-A-PP-C-A-PP-siderophore domains	AFLA_004450	-	-2.63398	-2.08645	-	-	-
4	hypothetical protein	AFLA_005430	-2.75968	-	-1.38633	-	-	-
4	nonribosomal peptide synthase, 2621aa C-A-PP-C-A-PP-C siderophore domains	AFLA_005440	-	5.69443	2.2058	3.53864	4.59613	-2.10082
4	conserved hypothetical protein	AFLA_005450	-	2.66106	1.33801	-	3.55483	-
4	cytochrome P450, putative	AFLA_005460	-	2.66131	1.62262	-	2.75806	-
5	polyketide synthetase KS-AT-PP-PP-TE PksP-YWA1	AFLA_006170	-	3.37045	5.00789	-1.95621	1.85624	-
5	conidial pigment biosynthesis oxidase Arb2/brown2	AFLA_006180	-1.0694	3.43657	4.08676	-	2.74657	-
5	multicopper oxidase, putative	AFLA_006190	-	3.04154	3.59309	-	2.61283	-
6	monooxygenase	AFLA_008700	-	-	-	-	-	-
6	monooxygenase,	AFLA_008710	-	-	-	-	-	-
6	conserved hypothetical protein	AFLA_008720	-1.0514	-2.37285	-1.70483	-	-1.61332	2.42671
6	hypothetical protein	AFLA_008730	-	-	-	-	-	-
6	oxidoreductase, short chain dehydrogenase/reductase family	AFLA_008740	-1.42929	-2.33	-1.54011	-	-	3.12055
6	hypothetical protein	AFLA_008750	-	-	-	-	2.73433	-
6	multidrug resistance protein,	AFLA_008760	-	-	2.22067	-	3.31761	-
6	nonribosomal peptide synthase, 5209aa A-C-C-A-PP-C-A-PP-C-A-PP-C-C	AFLA_008770	-	-	-	-	2.54696	-
6	asparagine synthetase,	AFLA_008780	-	-	-	-	-	-
6	conserved hypothetical protein	AFLA_008790	-	-	-	-	-	-
6	conserved hypothetical protein	AFLA_008800	-	-	-	-	-	-
6	hypothetical protein	AFLA_008810	-	-	-	-	-	-
7	NRPS-like enzyme, 611aa A-PP-epimerase	AFLA_009120	-	-	-	-	-	-
7	long-chain-fatty-acid CoA ligase,	AFLA_009130	-	-	-	-	-	-
7	PKS-like enzyme, 396aa KS-PP	AFLA_009140	-	-	-	-	-	-
7	hypothetical protein	AFLA_009150	-	-	-	-	-	-
7	conserved hypothetical protein	AFLA_009160	-	-	-	-	-	-
7	HMG-CoA reductase	AFLA_009170	-3.37717	-3.05454	-2.75066	-	-	-
7	conserved hypothetical protein	AFLA_009180	-	-	-	-	-	-
7	efflux pump antibiotic resistance protein,	AFLA_009190	-	-	-	-	-	-
7	conserved hypothetical protein	AFLA_009200	-	-	-	-	-	-
7	hypothetical protein	AFLA_009210	-	-2.78686	-3.12031	-	-	-
8	ABC multidrug transporter, putative	AFLA_009980	-1.95082	4.31917	4.93852	-	3.60701	-
8	1-aminocyclopropane-1-carboxylate oxidase,	AFLA_009990	-	4.13983	4.6328	-	4.37656	-
8	polyketide synthase,396aa KS-AT-DH-MT	AFLA_010000	-	5.04996	3.15747	2.3469	3.65332	-2.5695
8	nonribosomal peptide synthase, 1626aa PP-C-A-PP-NADB	AFLA_010010	-	4.25372	2.40686	2.22888	2.85097	-1.76845
8	nonribosomal peptide synthase, 1338aa A-pp-C	AFLA_010020	-	2.90797	2.69639	-	1.36888	-2.11783
8	oxidoreductase, 2OG-Fe(II) oxygenase family,	AFLA_010030	-	-	2.12597	-	1.84441	-
8	conserved hypothetical protein	AFLA_010040	-	2.65189	1.02742	2.09014	2.67865	-
8	alcohol dehydrogenase	AFLA_010050	-	-	-	-	-	-
8	conserved hypothetical protein	AFLA_010060	-	-	-	-	-	-
9	O-methyltransferase family protein	AFLA_010550	-	2.65226	-	-	3.33268	-
9	hypothetical protein	AFLA_010560	-	-	-	-	-	-
9	hypothetical protein	AFLA_010570	3.49895	-	2.88332	-	3.23735	-
9	nonribosomal peptide synthase, 7763 aa, A-C-A-CC-A-PP-C-A-C-A-M-C-A-TE	AFLA_010580	1.51235	-	-	-	-	-
9	siderophore biosynthesis lipase/esterase,	AFLA_010590	-	-	-3.03973	-	-2.66114	-
9	siderophore biosynthesis acetylase AceI,	AFLA_010600	-	-	-	-	-	-
9	enoyl-CoA hydratase/isomerase family protein	AFLA_010610	-	-	-3.61158	-	-	-
9	nonribosomal siderophore peptide synthase Sid2 2100aa A-PP-C-A-PP-C	AFLA_010620	-	2.50702	-	2.84642	2.02055	-
9	ABC multidrug transporter SitT	AFLA_010630	-	-	1.02946	-	-	-
9	MFS siderophore transporter, putative	AFLA_010640	-	-	-1.46546	-	-	-
10	O-methyltransferase family protein	AFLA_016120	-1.93746	-	-3.52274	3.41939	-	-
10	hypothetical protein	AFLA_016130	-2.71554	-	-3.36077	-	-	-
10	conidial pigment biosynthesis scytalone dehydratase Arp1	AFLA_016140	-	-	-3.54159	2.21184	-	-
11	conserved hypothetical protein	AFLA_022990	-	-	-	-	-2.35306	-
11	Ankyrin domain protein	AFLA_023000	-	-	-3.63445	-	-	-
11	GA4 desaturase family protein	AFLA_023010	-	-	-	-	-	-
11	NRPS-like enzyme, 1021aa A-PP-SDR_e1 gramicidin-S-synthetase 39%ID, 58% pos	AFLA_023020	-	-	-	-	-	-
11	cytochrome P450 oxidoreductase GliC-like,	AFLA_023030	-	-	-	-	-	-
11	C6 transcription factor,	AFLA_023040	-	-	-1.89876	-	-	-
11	MFS transporter,	AFLA_023050	-	-	-	-	-	-
11	hypothetical protein	AFLA_023060	-	-	-	-	-	-
11	integral membrane protein	AFLA_023070	-	-	-1.73861	-	-1.47743	-
11	integral membrane protein TmpA	AFLA_023080	-1.63232	-2.27632	-4.27524	2.52581	-2.18732	-
11	conserved hypothetical protein	AFLA_023090	-	-	-4.76985	2.37725	-4.14762	-
12	short chain type dehydrogenase, putative	AFLA_028710	-	-	-	-	-	-
12	NRPS-like enzyme, 1011aa A-PP-TE	AFLA_028720	-	-	-	-	-	-
12	conserved hypothetical protein	AFLA_028730	-	-	-	-	-	-
13	nonribosomal peptide synthase, 2975aa A-PP-C-A-PP-C-A	AFLA_038600	-	-	-	-	-	-2.66637
13	Ankyrin repeat protein	AFLA_038610	-	-	-1.65867	-	-	-
13	branched-chain amino acid aminotransferase, putative	AFLA_038620	-	-	-1.58472	-	-2.44934	-
13	cytochrome P450, putative	AFLA_038630	-	-	-2.18254	2.78618	-3.27389	-3.33198
14	enterobactin transporter MirA, putative	AFLA_041040	-	-	-	-	-	-
14	enterobactin esterase IroE-like, putative	AFLA_041050	-	-	-	-	-	-
15	potassium uptake protein, Trk family protein	AFLA_045450	1.30417	-	-	-	-	-
15	hypothetical protein	AFLA_045470	-	-	-	-	-	-
15	hypothetical protein	AFLA_045480	3.79578	-	2.84341	-	4.48127	-
15	dimethylallyl tryptophan synthase,	AFLA_045490	2.49618	-	-	-	-	-
15	cytochrome P450,	AFLA_045500	-	-	-2.56661	-	-	-
15	terpene cyclase AtmB	AFLA_045510	-	-	-	-	-	-
15	integral membrane protein	AFLA_045520	-	-	-	-	-	-
15	conserved hypothetical protein	AFLA_045530	-	-	-	-	-	-
15	cytochrome P450,	AFLA_045540	-	-	-	-	-	-
15	hypothetical protein	AFLA_045550	-	-	-	-	-	-
15	methylenetetrahydrofolate reductase	AFLA_045560	-2.07424	-	-1.67805	2.7561	-	-
15	amino acid transporter, putative	AFLA_045570	-	-	-	-	-	-
16	L-ornithine N5-oxygenase SidA	AFLA_047190	-1.60894	-	-3.47389	2.58239	-2.70636	-
16	palmitoyltransferase SidR	AFLA_047200	-	1.21142	0.757334	-	-	-
17	C6 protein	AFLA_053760	1.03289	-	-	-	-	-
17	PKS-like enzyme, 286 aa haloacid dehalogenase-alcohol deydrogenase	AFLA_053770	-	-	-	-	-	-
17	PKS-like enzyme, 327 aa DH	AFLA_053780	-	-	-	-	-	-
17	hypothetical protein	AFLA_053790	-	-	-	-	-	-
17	hypothetical protein	AFLA_053800	-	-	-2.69427	-	-	-
17	alpha-ketoglutarate-dependent taurine dioxygenase	AFLA_053810	-	-	-	-	-	-2.58859
17	FAD dependent oxidoreductase,	AFLA_053820	-	-	-	-	-2.91288	-
17	MFS transporter Liz1/Seo1,	AFLA_053830	-	-	-	-	-	-
17	conserved hypothetical protein	AFLA_053840	-	3.71584	3.18733	-	4.34751	-
17	hypothetical protein	AFLA_053850	-	-	-	-	-	-
17	hypothetical protein	AFLA_053860	-	-	-	-	-	-
17	polyketide synthase, 2895 aa, KS-AT-DH-MT-ER-KR-NADB/TE Fum1p	AFLA_053870	-	-	-	2.5096	-	-
18	MFS transporter, putative	AFLA_054260	-	-	-	-	-	-
18	NRPS-like enzyme, 1251 aa, A-pp-NADB-gntK(gluconate kinase)	AFLA_054270	-	-	-	-	-	-
18	conserved hypothetical protein	AFLA_054280	-	-	-	-	-	-
18	aldehyde reductase I (ARI),	AFLA_054290	-	-	-	-	-	-
18	pantothenate transporter, putative	AFLA_054300	-	-	-	-	-	-
18	C6 factor	AFLA_054310	-	-	-	-	-	-
19	AMP-binding enzyme, putative	AFLA_060660	-	-3.83769	-3.02651	-	-2.10178	3.30669
19	integral membrane protein	AFLA_060670	-2.77212	-	-2.96076	2.15969	-	-
19	dimethylallyl tryptophan synthase	AFLA_060680	-3.37703	-4.08992	-4.17329	-	-	2.68365
19	cytochrome P450,	AFLA_060690	-2.21657	-3.28815	-4.3293	-	-2.31982	-
19	phenylalanine ammonia-lyase, putative	AFLA_060700	-2.84696	-2.3964	-3.09023	-	-	-
19	toxin biosynthesis protein	AFLA_060710	-1.44007	-	-1.80875	-	-	-
20	aldo-keto reductase	AFLA_062800	-1.41745	-	-1.79808	-	-	-
20	conserved hypothetical protein	AFLA_062810	-	-	-	-	-	-
20	polyketide synthase, 2355aa azaphilone-KS-AT-DH-MT-KR-ER-KR-PP 43%Iden-azanigerone	AFLA_062820	-	-	-	3.66537	-	-
20	monoxygenase,	AFLA_062830	-	-	-2.96419	3.75817	-	-3.1068
20	esterase/lipase	AFLA_062840	-	-	-2.33986	-	-	-
20	fatty acid desaturase,	AFLA_062850	-	-	-2.66559	1.96481	-	-
20	polyketide synthase, azaphilone-2245aa, KS-AT-PP-TE 49%iden, 61% pos azanigerone	AFLA_062860	1.34835	-	-	1.86552	2.41857	-
20	conserved hypothetical protein 241 aa	AFLA_062870	-	-	-	-	-	-
20	short chain dehydrogenase/oxidoreductase,	AFLA_062880	-	-	-	-	-	-
20	hypothetical protein-70aa	AFLA_062890	-	-	-3.22219	5.39155	-	-
20	acyltransferase 708 aa	AFLA_062900	-	-	0.589692	-2.20428	-	-
20	proline permease 568aa	AFLA_062910	-	-	-	-2.23089	-	-
20	glutathione HCHO-activating GFA superfamily 211aa	AFLA_062920	-	-	-	1.85762	-	-
20	glycosyl hydrolase 330aa	AFLA_062930	-	-	-	-	-	-
20	choline transport 431aa	AFLA_062940	-	-	-	-	-	-
20	aa permease	AFLA_062950	-	-	-	-	-	-
20	C6 factor 658aa	AFLA_062960	3.80858	-	-	-	-	-
20	Cu oxidase/tyramine oxidase 677aa	AFLA_062970	-	-	-	-	-	-
20	crotonase/enoylCoA hydratase	AFLA_062980	-	-	-1.25603	2.78221	-	-
20	amino cyclopropase-1-carboxylate oxidase 363 aa	AFLA_062990	-	-	-	-	-	-
20	hydrolase	AFLA_063000	-	-	-	-	-	-
20	transporter	AFLA_063010	-	-	-	-	-	-
20	multidrug resistance protein, putative	AFLA_063020	-	-	-	-	-	-
21	nonribosomal peptide synthase,2074aa A-PP-C-A-PPCpartial	AFLA_064240	-	2.22845	-	2.14151	1.30695	-2.19394
21	phenol 2-monooxygenase,	AFLA_064250	-	2.71416	-	2.69047	2.93897	-
21	oligopeptide transporter,	AFLA_064260	-	-	-1.29507	2.33294	-	-
21	gibberellin 2-oxidase,	AFLA_064270	-3.51316	-	-3.43388	4.60804	-	-4.13536
21	N-methyltransferase,	AFLA_064280	-	-	-4.35376	4.37877	-	-
21	O-methyltransferase,	AFLA_064290	-4.12026	-	-3.85859	5.22902	-	-
21	fructosyl amino acid oxidase,	AFLA_064300	-	-	-3.12773	-	-	-
21	hypothetical protein	AFLA_064310	-	-	-	-	-	-
21	oligopeptide transporter,	AFLA_064320	-2.43042	-	-2.79132	2.56949	1.82555	-
21	conserved hypothetical protein	AFLA_064330	-2.61476	-4.07305	-4.93561	-	-3.717	-
21	conserved hypothetical protein	AFLA_064340	-	-	-	-	-	-
21	MFS transporter,	AFLA_064350	1.84932	-	-	-	3.65943	-
21	ABC multidrug transporter,	AFLA_064360	-	-	-	-	-	-
21	C6 transcription factor,	AFLA_064370	-	-	-	-	-	-
21	conserved hypothetical protein	AFLA_064380	-	-	-	-	-	-
21	cytochrome P450 oxidoreductase GliF	AFLA_064390	-	-	-	-	-	-
21	benzoate 4-monooxygenase cytochrome P450,	AFLA_064400	-	-	-	-	-	-
21	conserved hypothetical protein	AFLA_064410	-	-	-1.76597	-	-	-
21	gliotoxin biosynthesis protein GliK	AFLA_064420	-	-	-	-	-	-
21	macrolide phosphotransferase k,	AFLA_064430	-1.45436	-	-	-	-	-
21	transport protein,	AFLA_064440	-	-	-	-	-	-
21	aminotransferase GliI-like,	AFLA_064450	-	-	-	-	-	-
21	conserved hypothetical protein	AFLA_064460	-	-	-	-	-	-
21	cytochrome P450,	AFLA_064470	-	-	-	-	-	-
21	conserved hypothetical protein	AFLA_064480	-	-	-	-	-	-
21	conserved hypothetical protein	AFLA_064490	-	-	-	-	-	-
21	conserved hypothetical protein	AFLA_064500	-	-	-0.967454	-	-	-
21	thioredoxin reductase GliT-like,	AFLA_064510	-	-	1.75201	-	1.63945	-
21	O-methyltransferase GliM-like,	AFLA_064520	-	1.91063	1.03597	-	-	-
21	glutathione S-transferase GliG-like,	AFLA_064530	-	-	1.38482	-	-	-
21	cytochrome P450 oxidoreductase GliC	AFLA_064540	-	-	2.70796	-	-	-
21	membrane dipeptidase GliJ-like,	AFLA_064550	-	-	-	-	-	-
21	nonribosomal peptide synthase1621aa pp-C-A-C GliP-like (GliP 2125aa A-pp-C-A-pp-C-pp)	AFLA_064560	-	-	2.66703	-	-	-
21	uracil permease,	AFLA_064570	-	-	-	-	-	-
21	oxidoreductase,	AFLA_064580	-	2.86312	-	-	-	-
21	O-methyltransferase,	AFLA_064590	-	-	-	-	-	-
21	conserved hypothetical protein	AFLA_064600	-	-	-	-	-	-
21	short-chain oxidoreductase, putative	AFLA_064610	-	-	-	-	-	-
22	pyrroline-5-carboxylate reductase, putative	AFLA_066690	-	-	-	-	2.09984	-
22	P450 family sporulation-specific N-formyltyrosine oxidase Dit2,	AFLA_066700	-	-	-	-	-	-
22	conserved hypothetical protein	AFLA_066710	-	2.59762	-	-	2.77315	-
22	nonribosomal peptide synthase, 5326aa A-pp-C-A-pp-C-A-C-A-pp-C-A-pp-C	AFLA_066720	-	5.61478	1.79477	3.68671	3.03621	-3.52469
22	alcohol dehydrogenase, putative	AFLA_066730	-	-2.66272	-0.826969	-	-2.01819	-
22	MSF multidrug transporter, putative	AFLA_066740	-	-	-1.41605	2.32794	-	-
23	oxidoreductase, zinc-binding dehydrogenase family protein	AFLA_066820	-	-1.78804	-2.98898	-	-	-
23	Fungal specific transcription factor domain containing protein 636 aa	AFLA_066830	-2.13349	-	-1.58099	-	-	-
23	hybrid NRPS/PKS enzyme,3946aa TenS-homology 44%Id 64%pos KS-AT-DH-M-KR-PP-C-A-PP-NADB	AFLA_066840	1.5928	2.45435	-	3.27048	-	-3.40271
23	conserved hypothetical protein	AFLA_066850	-	-	-1.76289	-	-	-
23	C6 factor 565 aa	AFLA_066860	-	-	-1.25602	-	-	-
23	conserved hypothetical protein	AFLA_066870	1.76622	-	-	-	-	-
23	monocarboxylate transporter, MFS transporter 405 aa	AFLA_066880	-	-	-	2.43315	-	-
23	cytochrome P450, TenB-like (39%Id 60%pos	AFLA_066890	-	-	-	3.72311	-	-
23	C6 factor 828aa	AFLA_066900	-	-	-	3.48857	-	-
23	conserved hypothetical protein	AFLA_066910	-	-	-	-	2.7637	-
23	alcohol dehydrogenase,	AFLA_066920	-	-	-	-	-	-
23	cytochrome P450, similar to aspyridone TenA ring expandase 48%Id 67% pos	AFLA_066930	-	-	-1.51803	2.93642	-	-
23	O-methyltransferase,	AFLA_066940	-	-	-1.15041	4.19181	-	-
23	dehydrogenase 430 aa	AFLA_066950	-	-	-4.32552	5.08591	-	-
23	hypothetical protein	AFLA_066960	1.50791	-	-4.37468	4.25899	-	-
23	phosphodiesterase 559 aa	AFLA_066970	-	-1.42351	-3.93306	3.09187	-1.54268	-
23	polyketide synthase, 2462aa KS-AT-DH-MT-KR-PP Equisetin synthase(partial) 75%pos	AFLA_066980	-	0.837864	-1.85999	3.11641	-	-1.56098
24	ABC multidrug transporter, putative	AFLA_069320	-	-2.18178	-1.5529	-	-	-
24	nonribosomal peptide synthase Pes1, 5186aa A-PP-C-C-A-PP-C-A-PP-C-C-PP-C	AFLA_069330	-	-	-2.81793	3.54083	-	-
24	MSF drug transporter, putative	AFLA_069340	1.02867	-	-1.05656	-	-3.4157	-
25	MFS transporter, putative	AFLA_070840	-	-	-	-	-	-
25	phosphatidylserine decarboxylase family protein	AFLA_070850	-	-	1.05841	-2.64654	-	-
25	ACV synthetase PcbAB	AFLA_070860	1.95715	-	-	-	-	-
25	isopenicillin N synthetase PcbC	AFLA_070870	-	-	-	-	-	-
25	acyl-coenzyme A:Isopenicillin N acyltransferase PenDE	AFLA_070880	-	-	-	-	-	-
25	hypothetical protein	AFLA_070890	-	-	-	-	-	-
25	conserved hypothetical protein	AFLA_070900	-	-	-	-	-	-
25	aminotransferase, putative	AFLA_070910	-	-	-	-	-	-
25	NRPS-like enzyme, 1008aa A-TE	AFLA_070920	3.06861	4.50204	-	-	-	-
26	alcohol dehydrogenase	AFLA_079260	-	-	-	-	-	-
26	DUF1338-domain possible Zn-binding hydrolase	AFLA_079270	-	-	-	-	-	-
26	aldehyde dehydrogenase (AldH12	AFLA_079290	-	-	-	-	-	-
26	2-amino-3-carboxymuconate-6-semialdehyde decarboxylase	AFLA_079300	-	-	-	-	-	-
26	3-hydroxyanthranilate 3,4-dioxygenase	AFLA_079310	-	-	-	-	-	-
26	C6 factor	AFLA_079320	-	-	-	2.30018	-	-
26	amino acid transporter,	AFLA_079330	-	-	-	-	-	-
26	dienelactone hydrolase,	AFLA_079340	-	-	-	-	-	-
26	Possible C6 protein	AFLA_079350	-	-	-	-	-	-
26	PKS-like enzyme, 207aa TE-pp only	AFLA_079360	-	-	-	-	-	-
26	hypothetical protein	AFLA_079370	-	-	-	-	-	-
26	NRPS-like enzyme, 957aa A-PP-NADB	AFLA_079380	-	-	-	2.53061	-	-
26	hypothetical protein	AFLA_079390	-	-	-	-	-	-
26	NRPS-like enzyme,1278aa A-PP-SDR_e1-NADB	AFLA_079400	-1.49836	-	-	-	-	-
26	MFS transporter,	AFLA_079410	-	-	-	-	-	-
26	conserved hypothetical protein	AFLA_079420	2.28297	2.48106	2.98406	-	4.44603	-
26	amidase, putative	AFLA_079430	-	-	-	-	-	-
27	C6 prot	AFLA_082140	-	-	-	-	-	-
27	polyketide synthase,2045aa KS-AT-PP-TE	AFLA_082150	-	-	-	-	-	-
27	MFS glucose transporter,	AFLA_082160	-	-	-	-	-	-
27	efflux pump antibiotic resistance protein, putative	AFLA_082170	-	-	-	-	-	-
27	hypothetical protein	AFLA_082180	-	-	-	-	-	-
28	bicyclomycin resistance protein, putative	AFLA_082450	-	-	-	-	-	-
28	conserved hypothetical protein	AFLA_082460	-	-	-0.877317	-	-	-
28	AMP dependent CoA ligase,	AFLA_082470	-	-	-	-	-	-
28	NRPS-like enzyme, putative 396aa PP-C	AFLA_082480	-	-	-	-	-	-
28	conserved hypothetical protein	AFLA_082490	1.78863	-	-	-	-	-
29	dimethylallyl tryptophan synthase, putative 290aa trp-dimetallyl	AFLA_084080	-	-	-	-	-	-
29	C6 transcription factor, putative	AFLA_084090	-	-	-	-	-	-
30	MFS sugar transporter, putative	AFLA_090170	-	-	-	-	-	-
30	alpha/beta hydrolase,	AFLA_090180	-	-	-	-	-	-
30	dimethylallyl tryptophan synthase,354aa trp-dimet-allyl	AFLA_090190	-	-	-	-	-	-
30	nonribosomal peptide synthase, -1735aa A-PP-C-PP-CS (idN3-like)	AFLA_090200	-	-	-	-	-	-
30	amino acid permease, putative	AFLA_090210	-	-	-3.95787	3.45772	-4.58316	-
30	integral membrane protein	AFLA_090220	-4.29456	-3.4616	-4.26699	-	-3.93866	-
31	conserved hypothetical protein	AFLA_094980	-	6.10821	-	4.96654	-	-
31	conserved hypothetical protein	AFLA_094990	-	-	-	-	-	-
31	hypothetical protein	AFLA_095000	-	-	-	-	-	-
31	conserved hypothetical protein	AFLA_095010	-	-	-	-	-	-
31	hypothetical protein	AFLA_095020	-	-	-	-	-	-
31	gamma glutamyl transpeptidases,	AFLA_095030	-	-	-2.01848	3.34799	-	-1.78232
31	aspartate amino transferase 439 aa	AFLA_095040	-	4.10484	-	3.72019	4.36063	-
31	dimethylaniline monooxygenase, 494aa	AFLA_095050	-	-	-	-	3.23483	-
31	tyrosinase,	AFLA_095060	-	-	-	-	-	-
31	MFS multidrug transporter,	AFLA_095070	0.851986	-	1.03527	-	1.40751	-
31	conserved hypothetical protein	AFLA_095080	-	-	-	-	-	-
31	C6 transcription factor,	AFLA_095090	-	-	-	-	-	-
31	conserved hypothetical protein	AFLA_095100	-	-	-	-	2.73422	-
31	conserved hypothetical protein	AFLA_095110	-	-	-	-	-	-
31	efflux pump antibiotic resistance protein, putative	AFLA_095120	-	-	1.74096	-	1.0817	-
32	unknown, identical	AFLA_096250	-	-	-	-	-	-
32	dioxygenase, putative	AFLA_096260	-	-	-	-	-	-
32	dehydrogenase, putative	AFLA_096270	-	-	-	-	-	-
32	hypothetical protein	AFLA_096280	-	-	-	-	-	-
32	endonuclease/exonuclease/phosphatase family protein	AFLA_096290	-	2.75217	-	2.64777	-	-
32	HAD superfamily hydrolase, putative	AFLA_096300	-	-	-	-	-	-
32	conserved hypothetical protein	AFLA_096310	-	-	-	-	-	-
32	transcription factor, putative	AFLA_096320	-	-	-	-	-	-
32	transcription factor, putative	AFLA_096330	-	-	-	-	-	-
32	hypothetical protein	AFLA_096340	-	-2.80455	-2.69602	-	-	2.5063
32	TrkA-N domain dehydrogenase,	AFLA_096350	-	-	-	-	-	-
32	hypothetical protein	AFLA_096360	-	-	-	-	-	-
32	aflatrem-Zn2Cys6 transcription factor	AFLA_096370	-2.19998	-	-2.12089	-	-	-
32	aflatrem-FAD dependent oxidoreductase,	AFLA_096380	3.42822	3.76538	-	3.72898	-	-
32	aflatrem-geranylgeranyl pyrophosphate synthase AtmC334aa	AFLA_096390	-	-	-	-	-	-
32	aflatrem-FAD-dependent monooxygenase AtmM	AFLA_096400	-	-	-	-	-	-
32	PTH11-like integral membrane protein,	AFLA_096410	-	-	-	-	-	-
32	hypothetical protein	AFLA_096420	-	-	-	-	-	-
32	cytochrome P450,	AFLA_096430	-1.36558	-	-1.04539	2.21187	-	-
32	acyl transferase, putative	AFLA_096440	-	-	-	-	-	-
32	necrosis and ethylene inducing peptide, putative	AFLA_096450	-	-	-	-	-	-
33	NRPS-like enzyme, putative 163aa pp domain	AFLA_096700	-	-	-	-	-	-
33	NRPS-like enzyme, 317 aa C domain 82%pos SidE(2109 aa-A-PP-C-APP-C) sidN3-like	AFLA_096710	-	-	-	-	-	-
33	hypothetical protein	AFLA_096720	-	-	-	-	-	-
33	conserved hypothetical protein	AFLA_096730	-	-	4.95085	-	-	-
33	monoxygenase,	AFLA_096740	-	-	3.75075	-	-	-
33	cytochrome P450,	AFLA_096750	-	-	-	-	-	-
33	monocarboxylate transporter, putative	AFLA_096760	-	-	3.50403	-	-	-
33	polyketide synthase, putative 947 aa KS-AT tyrocidine synthetase (5285aa 36%ident-A-PP-Cx5	AFLA_096770	-	-	-	-	-	-
34	MFS transporter, putative	AFLA_100280	-	-	-	-	-	-
34	aliphatic nitrilase,	AFLA_100290	-	-	-1.31016	-	-	-
34	C6 transcription factor,	AFLA_100300	-	-	-0.703029	-	-	-
34	oxidoreductase,	AFLA_100310	-	-	-	-	-	-
34	hypothetical protein	AFLA_100320	-	-	-	-	-	-
34	FAD dependent oxidoreductase,	AFLA_100330	-	2.51866	-2.79322	4.81124	-	-
34	nonribosomal peptide synthase, 1225aa A-PP-C cyclic depsipeptide, cyclosporin family	AFLA_100340	-	-	-	-	-	-
34	conserved hypothetical protein	AFLA_100350	-	-	-	-	-	-
35		AFLA_101680	-	-	-	-	-	-
35	alcohol dehydrogenase, -lnaE flavin oxido	AFLA_101690	0.615038	-	-0.962377	-	-1.05816	-
35	NRPS-like enzyme, -1042 aa A-PP-SDR-TE lnaA	AFLA_101700	-	2.15166	-	1.93611	2.66001	-
35	NmrA-like family protein-lnaB-reductase/epimerase	AFLA_101710	-	2.52164	-	2.64342	3.19638	-
35	cytochrome P450, -lnaC	AFLA_101720	-	-	-3.66135	5.64373	-	-
35	ferulate-5-hydroxylase, putative-lnaD (P450)	AFLA_101730	-	-	-2.49886	3.33179	-	-
35	transporter-lnaF	AFLA_101740	-	-2.47184	-2.19152	-	-3.04343	-
36	PKS-like enzyme, putative 689aa KS domain only- similarity to conidial yellow pigment synthase 62%	AFLA_104210	-	-	-3.043	-	-2.93584	-
36	C6 factor	AFLA_104220	-	-	-1.96979	1.97246	-1.14356	-
36	MFS transporter,	AFLA_104230	-	-	-2.52349	3.58518	-1.59727	-3.22173
36	PKS-like enzyme, 301 aa KS domain only-similarity to ppsB 65%	AFLA_104240	-	-	-2.0315	-	-	-
36	PKS-like enzyme, 696 aa ER domain only	AFLA_104250	1.71265	-	-2.97523	2.62197	-	-
36	Phosphotransferase enzyme family protein	AFLA_104260	-	-	-1.47252	-	-	-
36	acyl-CoA dehydrogenase family protein	AFLA_104270	-	-	-	-	-	-
37	geranylgeranyl diphosphate synthase, 320aa	AFLA_105050	-3.20329	-	-2.53991	3.79263	-	-
37	epimerase/dehydratase	AFLA_105060	-	-	-2.45249	3.66742	-	-
37	Cytochrome P450 family protein	AFLA_105070	-	3.4039	1.82365	-	4.56728	-
37	ent-copalyl diphosphate/ent-kaurene synthase-relatedterpene synthase family	AFLA_105080	-	3.01238	-	2.40499	3.5464	-
37	MFS transporter 525 aa	AFLA_105090	-	-	-	-	-	-
37	B-galactosidase	AFLA_105100	-	-2.41623	-1.16047	-	-	-
37	hypothetical protein 123 aa	AFLA_105110	-	-	-	-	-	-
37	GNAT protein AT 183aa	AFLA_105120	-	-	-	-	-	-
37	hypothetical protein225aa	AFLA_105130	-	-	-	-	-	-
37	hypothetical protein115aa	AFLA_105140	1.86437	-	-	-	-	-
37	Carboxylesterase-extracellular family protein 416aa	AFLA_105150	-	-	-	-	-	-
37	hypothetical protein110 aa	AFLA_105160	-	-	-	-	-	-
37	O-methyltransferase family protein 402aa	AFLA_105170	1.53708	-	1.42816	-	1.8437	-
37	hypothetical protein 89aa	AFLA_105180	-	-	-	-	2.06826	-
37	NRPS-like enzyme, putative 1055aa A-NADP	AFLA_105190	1.44837	1.68512	3.36877	-2.4526	-	-
38	cytochrome P450, putative	AFLA_105440	-	-	-	-	-	-
38	polyketide synthase,2475aa KS_AT_MT_M_KR Fum1p 45%Id 63%pos	AFLA_105450	-	4.22659	1.88068	2.45177	2.51212	-2.54547
38	conserved hypothetical protein	AFLA_105460	-	2.7568	-	-	2.60539	-
39	NADH oxidase, putative	AFLA_108540	-	-	-1.99168	-	-2.32805	-
39	polyketide synthase, 1751 aa KS-AT-pp similar to PksP 38%id, 55%pos (006170-AFL2G09923) AdaA (niger) 41%Id, 58%pos	AFLA_108550	-	-	-	-	-	-
39	O-methyltransferase,	AFLA_108560	-	-	-	-	-	-
39	conserved hypothetical protein	AFLA_108570	-	-	-	-	-	-
39	cytochrome P450, putative	AFLA_108580	-	-	-	-	-	-
40	toxin biosynthesis ketoreductase, like nor-1 (59%)	AFLA_112820	-	-	-2.45445	1.81752	-	-
40	C6 factor	AFLA_112830	-	-	-	-	-	-
40	polyketide synthase, 2137aa KS_AT_DH-PP No good match to any other known pks (also in A fum)	AFLA_112840	-	-	-	-	-	-
40	O-methyltransferase,	AFLA_112850	-	-	-	-	-	-
40	conserved hypothetical protein	AFLA_112860	-	-	-	-	-	-
40	monooxygenase,	AFLA_112870	-	-	-	-	-	-
40	2,4-dichlorophenol 6-monooxygenase, 640aa	AFLA_112880	2.48702	-	5.34908	-2.36424	3.10452	-
40	MFS transporter, putative	AFLA_112890	1.59123	-	-	-	-	-
40	epoxide hydrolase, putative	AFLA_112900	-	-	-	-	-	-
41	hypothetical protein	AFLA_114800	-	-	-	-	-	-
41	cytochrome P450, putative	AFLA_114810	-	-	-1.30933	1.89505	-	-
41	polyketide synthase, 1120 aa KS_AT_KR-PP (6MSAS fluP)	AFLA_114820	-	1.54825	-	2.16659	-	-
42	zinc-binding dehydrogenase family oxidoreductase	AFLA_116160	-	-	-	-	-	-
42	hypothetical protein	AFLA_116170	1.26283	1.20239	1.02358	-	-	-
42	hypothetical protein	AFLA_116180	-	-	-	-	-2.38718	-
42	conserved hypothetical protein	AFLA_116190	-	-	1.49224	-	-	-
42	conserved hypothetical protein	AFLA_116200	-	-	-	-	-	-
42	O-methyltransferase,	AFLA_116210	-	-	-	-	-	-
42	polyketide synthase, 2104aa, KS_AT-PP-TE-Conidial yellow pigment-PksP/Alb1 (48%Id 64%pos)	AFLA_116220	-2.21314	-	-2.10296	-	-2.54217	-
42	C6 prot	AFLA_116230	-	-	-	-	-	-
42	hypothetical protein	AFLA_116240	2.71097	-	-	-	-	-
42	conserved hypothetical protein	AFLA_116250	-	-	-	-	-	-
42	N-hydroxyarylamine O-acetyltransferase, putative	AFLA_116260	3.52155	-	-	-	-	-
43	dihydroflavonal-4-reductase, putative	AFLA_116480	-	-	-	-	-	-
43	conserved hypothetical protein	AFLA_116490	-	-	-	-	-	-
43	PKS-like enzyme, 413aa KR-(FAS-SDR)-PP	AFLA_116500	-	-	-	-	-	-
43	conserved hypothetical protein	AFLA_116510	-	-	-	-	-	-
43	gibberellin 2-beta-dioxygenase,	AFLA_116520	-	-	-	-	-	-
43	cytochrome P450 alkane hydroxylase,	AFLA_116530	-	-	-	-	-	-
43	conserved hypothetical protein	AFLA_116540	-	-	-	-	-	-
43	conserved hypothetical protein	AFLA_116550	-2.81981	-	-3.07245	2.951	-2.55528	-
43	NmrA-like family protein	AFLA_116560	-	-	-2.95512	-	-	-
43	DUF636 domain protein	AFLA_116570	-	-	-1.83266	-	-	-
43	male sterility domain cotaining protein,	AFLA_116580	-	-	-	-	-	-
43	CRAL/TRIO domain protein	AFLA_116590	-1.0424	2.23591	1.66119	-	2.66827	-
43	dimethylallyl tryptophan synthase,	AFLA_116600	-	-	2.0389	-	-	-
43	conserved hypothetical protein	AFLA_116610	-	4.04026	5.23957	-	3.52868	-
43	hypothetical protein	AFLA_116620	-	-	-	-	-	-
43	(S)-2-hydroxy-acid oxidase,	AFLA_116630	3.91378	-	-	-	-	-
43	conserved hypothetical protein	AFLA_116640	-	-3.46621	-2.21185	-	-	-
43	pectate lyase, putative	AFLA_116650	-	-2.70028	-1.7867	-	-3.26871	-
43	conserved hypothetical protein	AFLA_116660	-	-	-	-	-	-
44	transferase family protein	AFLA_116870	-	-	-	-	-	-
44	C6 transcription factor,	AFLA_116880	-	-	-	-	-	-
44	polyketide synthase, 2580 aa KS_AT_PP_M-TE , DHMBA homolog? citrinin synthase 46%Id 63%pos	AFLA_116890	-	-2.51725	-3.48562	-	-	-
44	conserved hypothetical protein	AFLA_116900	-	-	-	-	-	-
44	hypothetical protein	AFLA_116910	-	-	-	-	-	-
44	short-chain dehydrogenase, putative	AFLA_116920	-1.49068	-	-1.945	-	-	2.00725
45	C6 transcription factor, putative	AFLA_118300	-	1.86527	2.13004	-	1.36676	-
45	conserved hypothetical protein	AFLA_118310	-	-	-	-	1.4853	-
45	hypothetical protein	AFLA_118320	-	-	-1.56853	-	-	-
45	conserved hypothetical protein	AFLA_118330	2.52032	-	-	-	-	-
45	flavin containing polyamine oxidase,	AFLA_118340	1.19699	-	-	-	-	-
45	glutamate decarboxylase,	AFLA_118350	-	-	-	-	-	-
45	conserved hypothetical protein	AFLA_118360	-	-	-	-	-	-
45	conserved hypothetical protein	AFLA_118370	-	-	-2.6219	-	-	-
45	conserved hypothetical protein	AFLA_118380	-	-2.53365	-3.31748	-	-3.10334	-
45	NCS family nucleoside transporter,	AFLA_118390	-	-3.51713	-3.18065	-	-4.10738	-
45	hypothetical protein	AFLA_118400	-	-	-2.51304	-	-2.59165	-
45	conserved hypothetical protein	AFLA_118410	-2.61871	-4.59877	-4.8937	-	-5.11685	-
45	hypothetical protein	AFLA_118420	-	-	-	-	-	-
45	conserved hypothetical protein	AFLA_118430	-	-	-	-	-	-
45	NRPS-like enzyme, 1048 aa CaiC (A-PP-NADP-TE) ochratoxin 46%iden, mellein synthetase(och precursor?)	AFLA_118440	-	-	-3.09711	-	-	-
45	conserved hypothetical protein	AFLA_118450	-	-	-1.4719	-	-	-
45	amino acid transporter, putative	AFLA_118460	-	-2.94475	-3.15117	-	-	-
46	polyketide synthase, 2460aa KS-AT-DH-M-ER-KR-PP, Fum1p 39% iden, 60% pos	AFLA_118940	-	-	-	-	-	-
46	conserved hypothetical protein	AFLA_118950	-	-	-	-	-	-
46	polyketide synthase, azaphilone, 2253aa, KS-AT-PP-MT PpsB 39% ident,56% pos	AFLA_118960	-	-	-	2.65147	-	-
46	MAK1-like monooxygenase, putative	AFLA_118970	-	-	-	-	-	-
47	oxidoreductase, short chain dehydrogenase/reductase family,	AFLA_119090	-	-	-	-	-	-
47	hypothetical protein	AFLA_119100	-	-	-	-	-	-
47	NRPS-like enzyme, 1043 aa A-PP-TE	AFLA_119110	-	-	-	-	-	-
47	beta-lactamase family protein	AFLA_119120	-1.6169	-	-2.56459	-	-	-
47	conserved hypothetical protein	AFLA_119130	-	-	-	-	2.58181	-
47	short-chain dehydrogenases/reductase, putative	AFLA_119140	-	-	-	-	-	-
48	fumarylacetoacetate hydrolase, putative-	AFLA_121440	-	-	-1.64689	-	-	-
48	trihydroxytoluene oxygenase	AFLA_121450	-	-	-	-	-	-
48	hypothetical protein	AFLA_121460	-	-	-	-	-	-
48	hscarg dehydrogenase,	AFLA_121470	-	1.8719	2.52273	-	3.18861	-
48	phytanoyl-CoA dioxygenase family protein	AFLA_121480	-	2.30118	2.06318	-	-	-
48	NmrA-like family protein-lnbB-reductase/epimerase	AFLA_121490	-	2.98151	2.75026	-	3.14774	-
48	cytochrome P450, -lnbC	AFLA_121500	-	3.59243	3.9885	-	3.78474	-
48	conserved hypothetical protein-methyltrans	AFLA_121510	-	3.06121	2.92052	-	2.87387	-
48	NRPS-like enzyme, lnbA A-PP-SDR similar to gramicidin-S-synthetase	AFLA_121520	-	3.96269	3.78434	-	4.30249	-
48	NADH-dependent flavin oxidoreductase,lnbE-flavin oxid	AFLA_121530	-	3.10443	2.28925	-	3.74726	-
48	MFS multidrug transporter, -transporter	AFLA_121540	-	3.22757	2.88528	-	3.35758	-
48	conserved hypothetical protein	AFLA_121550	-	-	-1.3855	-	-	-
48	conserved hypothetical protein	AFLA_121560	-	-	-1.17355	2.03228	-	-
48	conserved hypothetical protein	AFLA_121570	-	-	-5.05501	5.12454	-	-
48	C-4 methyl sterol oxidase,	AFLA_121580	-	-2.75775	-8.27167	6.66726	-6.3477	-3.60514
48	zinc-binding alcohol dehydrogenase,	AFLA_121590	-	-	-	-	-	-
48	conserved hypothetical protein	AFLA_121600	-	-	-1.69275	-	-	-
48	cytochrome P450,	AFLA_121610	-	-	-	-	-	-3.4472
48	conserved hypothetical protein	AFLA_121620	-	-	-	-	-	-
48	short-chain dehydrogenase/oxidoreductase, putative	AFLA_121630	-	-	-1.31079	-	-	-
49	efflux pump antibiotic resistance protein, putative	AFLA_125600	-	-	-	-	-	-
49	conserved hypothetical protein	AFLA_125610	-	-	-	-	-	-
49	ThiJ/PfpI family transcriptional regulator,	AFLA_125620	-	-	-	-	-	-
49	PKS-like enzyme, 426 aa KR-PP	AFLA_125630	-	-	-	-	-	-
49	PKS-like enzyme, 708 aa AT-DH	AFLA_125640	-	-	-	-	-	-
49	hypothetical protein	AFLA_125650	-	-2.75158	-5.18928	-	-3.26926	-
50	ankyrin repeat protein	AFLA_126660	3.55828	6.50539	6.87707	-	3.37907	-
50	hypothetical protein	AFLA_126670	-	-	5.01872	-3.75936	2.75346	-
50	WD repeat domain,	AFLA_126680	1.22963	-	3.01144	-2.58359	3.39121	-
50	conserved hypothetical protein	AFLA_126690	2.53931	3.70317	3.78534	-	3.47841	-
50	hypothetical protein	AFLA_126700	-	-	-	-	-	-
50	polyketide synthase, 2505 aa KS_AT_DH_M_ER_KR Fum1p 45%Id 63%pos	AFLA_126710	-	5.13169	2.99658	2.25638	2.55599	-2.82391
50	hypothetical protein	AFLA_126720	3.16365	3.69742	4.23399	-	5.75153	-
50	conserved hypothetical protein	AFLA_126730	-	2.38984	2.24601	-	2.30879	-
51	C6 factor 247aa	AFLA_126990	-	-	-	-	-	-
51	conserved hyothetical protein 183 aa	AFLA_127000	-	-	-	-	-	-
51	conserved hyothetical protein 133 aa	AFLA_127010	-	-	-	-	-	-
51	FAD-bindingmonooxygenase 473 aa	AFLA_127020	-	-	-	-	-	-
51	esterase-lipase 267 aa	AFLA_127030	-	-	-	-	-	-
51	MFS transporter 109 aa	AFLA_127040	-	-	-	-	-	-
51	transcription initiation 433 aa	AFLA_127050	-	-	-	-	-	-
51	dioxygenase 182aa	AFLA_127060	-	-	-	-	-	-
51	short-chain dehydrogenase,	AFLA_127070	-	-	-	-	-	-
51	NMRA-like protein 298 aa	AFLA_127080	-	-	-	-	-	-
51	polyketide synthase, azaphilone-2586aa KS-AT-PP-TE AN0523 81%pos citrinin synthase 65% pos	AFLA_127090	-	-	-	-	-	-
51	thioredoxin-like family 284 aa	AFLA_127100	-2.94636	-	-	-	-	-
51	MFS transporter, putative	AFLA_127110	-	-	-1.1167	-	-	-
52	hypothetical protein	AFLA_128030	-	2.72026	-	2.00097	1.87813	-
52	efflux pump antibiotic resistance protein,	AFLA_128040	-	3.65147	1.07734	2.71836	3.17735	-2.16419
52	conserved hypothetical protein	AFLA_128050	-	2.34348	-	2.68484	3.0701	-
52	polyketide synthase, 2591 aa KS-AT-DH-M-ER-NADB-PP (orthologs in fum, clav, niger	AFLA_128060	-	5.10137	1.9003	3.62598	3.20007	-2.99269
52	conserved hypothetical protein	AFLA_128070	-	-	-	-	-	-
52	conserved hypothetical protein	AFLA_128080	1.14342	-	-	-	-	-
52	cytochrome P450 alkane hydroxylase, putative	AFLA_128090	-	-	-	-	-	-
53	cytochrome P450, putative	AFLA_135430	-	-	-	-	-	-
53	cytochrome P450,	AFLA_135440	-	-	-	-	-	-
53	trichodiene synthase,	AFLA_135450	-	-	-	-	-	-
53	conserved hypothetical protein	AFLA_135460	-	-	-	-	-	-
53	ornithine decarboxylase,	AFLA_135470	-	-	-	-	-	-
53	galactose-proton symport,	AFLA_135480	-	-	-	-	-	-
53	nonribosomal peptide synthase,1071 aa A-PP-C	AFLA_135490	-	-	-	-	-	-
53	conserved hypothetical protein	AFLA_135500	-	-	-	-	-	-
54	aflYe/ orf/ Ser -Thr protein phosphatase family protein	AFLA_139100	-	-	-0.938059	-	-2.27425	-
54	aflYd/ sugR/ sugar regulator	AFLA_139110	-	1.91079	-	2.83347	-	-2.52963
54	aflYc/ glcA/ glucosidase	AFLA_139120	-	-	-	-	-	-
54	aflYb/ hxtA/ hexose transporter	AFLA_139130	-	-	-	-	-	-
54	aflYa/ nadA/ NADH oxidase	AFLA_139140	-	-	-	-	-	-
54	aflY/ hypA/ hypP/ hypothetical protein	AFLA_139150	-3.40058	-	-4.56474	-	-3.12311	-
54	aflX/ ordB/ monooxygenase/ oxidase	AFLA_139160	-2.98235	-3.74114	-3.86934	-	-3.82902	-
54	aflW/ moxY/ monooxygenase	AFLA_139170	-4.10846	-3.26995	-4.5175	-	-3.75636	-
54	aflV/ cypX/ cytochrome P450 monooxygenase	AFLA_139180	-	-	-	-	-	-
54	aflK/ vbs/ VERB synthase	AFLA_139190	-2.03594	-1.93606	-2.17547	-	-1.9618	-
54	aflQ/ ordA/ ord-1/ oxidoreductase/ cytochrome P450 monooxigenase	AFLA_139200	-	-	-	-	-	-
54	aflP/ omtA/ omt-1/ O-methyltransferase A	AFLA_139210	-	-	-1.5226	-	-	-
54	aflO/ omtB/ dmtA/ O-methyltransferase B	AFLA_139220	-	-	-	-	-	-
54	aflI/ avfA/ cytochrome P450 monooxygenase	AFLA_139230	-	-	-	-	-	-
54	aflLa/ hypB/ hypothetical protein	AFLA_139240	-	-	-	-	-	-
54	aflL/ verB/ desaturase/ P450 monooxygenase	AFLA_139250	-1.5014	-	-1.58786	-	-1.45217	-
54	aflG/ avnA/ ord-1/ cytochrome P450 monooxygenase	AFLA_139260	-	-	-	-	-	-
54	aflNa/ hypD/ hypothetical protein	AFLA_139270	-1.35039	-2.21605	-4.31424	2.51955	-2.13253	-
54	aflN/ verA/ monooxygenase	AFLA_139280	-	-	-	-	-	-
54	aflMa/ hypE/ hypothetical protein	AFLA_139290	-	-	-	-	-1.29726	-
54	aflM/ ver-1/ dehydrogenase/ ketoreductase	AFLA_139300	-1.49974	-1.43401	-1.57974	-	-1.44754	-
54	aflE/ norA/ aad/ adh-2/ NOR reductase/ dehydrogenase	AFLA_139310	-4.51022	-4.24213	-5.00126	-	-4.30503	-
54	aflJ/ estA/ esterase	AFLA_139320	-4.57342	-4.30335	-4.90412	-	-4.82972	-
54	aflH/ adhA/ short chain alcohol dehydrogenase	AFLA_139330	-2.76583	-2.88352	-3.15517	-	-3.39651	-
54	aflS/ aflJ pathway regulator	AFLA_139340	-2.33722	-4.57091	-4.57348	-	-3.33545	-
54	aflR / apa-2 / afl-2 / transcription activator	AFLA_139360	-	-	-3.14275	-	-1.85556	-
54	aflB / fas-1 / fatty acid synthase beta subunit	AFLA_139370	-	-	-1.7284	1.91538	-1.95092	-3.10263
54	aflA / fas-2 / hexA / fatty acid synthase alpha subunit	AFLA_139380	-	-	-	-	-	-
54	aflD / nor-1 / reductase	AFLA_139390	-	-	-	-	-	-
54	aflCa / hypC / hypothetical protein	AFLA_139400	-	-	1.20102	-	-	-
54	aflC / pksA / pksL1 / polyketide synthase 2109 aa KS-AT-PP-TE	AFLA_139410	-	1.20046	0.95459	-	-	-2.04957
54	aflT / aflT / transmembrane protein	AFLA_139420	-	-1.4404	-2.99881	2.0768	-1.81377	-
54	aflU / cypA / P450 monooxygenase	AFLA_139430	-	-	-2.36567	3.79107	-	-
54	aflF / norB / dehydrogenase	AFLA_139440	-	-	-2.4759	2.91111	-	-
55	MFS multidrug transporter, putative	AFLA_139460	-	-2.8808	-6.28551	3.81891	-2.95738	-
55	FAD dependent oxidoreductase,	AFLA_139470	-	-	-5.5746	5.34657	-	-
55	dimethylallyl tryptophan synthase, putative	AFLA_139480	-	-	-6.96722	4.64532	-2.58687	-
55	hybrid PKS/NRPS enzyme, 3851 aa; KS_AT_DH_M_KR_PP_C-A-T-NADB	AFLA_139490	-	-	-2.74819	5.38973	-	-3.09234
		AFLA_139490	-	-	-2.74819	5.38973	-	-3.09234
