# Supplementary material for: Carbon Dioxide Mediates the Response to Temperature and Water Activity Levels in Aspergillus flavus during Infection of Maize Kernels
Source: Toxins (Basel). 2017 Dec 22;10(1):5. doi: 10.3390/toxins10010005 (PMC5793092; doi:10.3390/toxins10010005)
Supplement: Supplementary file 1 [file toxins-10-00005-s001.zip › Final Supplemental Toxins/Table S2 Network Analysis.xlsx]

## Sheet: Sheet1
Supplementary Table 2. Genes identified as co-expressed by Gene cluster network analysis and their corresponding differential expression values
Network 1		Network 2
name	30_99_1000_vs_30_99_350	name	30_99_1000_vs_30_99_350
AFLA_056230	-2.4	AFLA_063320	1.8
AFLA_080290	-2.2	AFLA_054760	-0.6
AFLA_067610	-2.1	AFLA_041990	-0.7
AFLA_056170	-2	AFLA_101160	-0.7
AFLA_003720	-1.8	AFLA_060150	-0.7
AFLA_020890	-1.8	AFLA_034280	-0.8
AFLA_057340	-1.7	AFLA_086630	-0.8
AFLA_075060	-1.7	AFLA_056250	-0.8
AFLA_030830	-1.6	AFLA_101150	-0.8
AFLA_045750	-1.3	AFLA_069180	-0.8
AFLA_003630	-0.9	AFLA_083740	-0.8
AFLA_034050	-0.7	AFLA_079880	-0.9
AFLA_033510	1	AFLA_002560	-0.9
AFLA_013690	1	AFLA_068420	-0.9
AFLA_134610	1	AFLA_055450	-0.9
AFLA_021110	1	AFLA_047440	-0.9
AFLA_092940	1	AFLA_044530	-0.9
AFLA_048350	1	AFLA_029450	-0.9
AFLA_004760	1	AFLA_087760	-0.9
AFLA_055540	1.1	AFLA_021080	-1
AFLA_022650	1.1	AFLA_080140	-1
AFLA_007180	1.1	AFLA_003480	-1
AFLA_006860	1.1	AFLA_125890	-1
AFLA_078390	1.1	AFLA_029260	-1
AFLA_112560	1.1	AFLA_088370	-1
AFLA_037510	1.1	AFLA_083470	-1.1
AFLA_005600	1.2	AFLA_115110	-1.1
AFLA_035390	1.2	AFLA_127860	-1.1
AFLA_115100	1.2	AFLA_127800	-1.1
AFLA_106470	1.2	AFLA_088550	-1.1
AFLA_025070	1.2	AFLA_045260	-1.2
AFLA_002990	1.2	AFLA_044520	-1.2
AFLA_025170	1.2	AFLA_075160	-1.2
AFLA_092580	1.2	AFLA_095590	-1.2
AFLA_061770	1.2	AFLA_050000	-1.2
AFLA_056710	1.2	AFLA_008890	-1.2
AFLA_086840	1.2	AFLA_019280	-1.2
AFLA_083760	1.2	AFLA_017920	-1.2
AFLA_080130	1.2	AFLA_090690	-1.2
AFLA_073630	1.2	AFLA_006300	-1.3
AFLA_130310	1.2	AFLA_083050	-1.3
AFLA_104060	1.3	AFLA_050800	-1.3
AFLA_135890	1.3	AFLA_048810	-1.3
AFLA_022610	1.3	AFLA_048530	-1.3
AFLA_091740	1.3	AFLA_091250	-1.3
AFLA_071270	1.3	AFLA_112390	-1.3
AFLA_114760	1.3	AFLA_053700	-1.3
AFLA_052340	1.3	AFLA_132620	-1.3
AFLA_092390	1.3	AFLA_099960	-1.3
AFLA_133300	1.3	AFLA_100630	-1.4
AFLA_056790	1.3	AFLA_065940	-1.4
AFLA_070110	1.3	AFLA_139420	-1.4
AFLA_074980	1.3	AFLA_066970	-1.4
AFLA_093790	1.3	AFLA_130100	-1.4
AFLA_033400	1.4	AFLA_091600	-1.4
AFLA_136590	1.4	AFLA_068000	-1.4
AFLA_012440	1.4	AFLA_010910	-1.4
AFLA_009100	1.4	AFLA_087470	-1.4
AFLA_050500	1.4	AFLA_086670	-1.4
AFLA_107380	1.4	AFLA_080530	-1.5
AFLA_028640	1.4	AFLA_092120	-1.5
AFLA_105200	1.4	AFLA_109860	-1.5
AFLA_045690	1.4	AFLA_091310	-1.5
AFLA_048250	1.4	AFLA_083920	-1.5
AFLA_048000	1.4	AFLA_045790	-1.5
AFLA_002310	1.4	AFLA_103050	-1.6
AFLA_037200	1.4	AFLA_022080	-1.6
AFLA_035970	1.4	AFLA_028470	-1.6
AFLA_026970	1.4	AFLA_011700	-1.6
AFLA_076980	1.4	AFLA_091650	-1.7
AFLA_091550	1.5	AFLA_058110	-1.7
AFLA_071130	1.5	AFLA_041020	-1.7
AFLA_112330	1.5	AFLA_100890	-1.7
AFLA_031270	1.5	AFLA_068270	-1.7
AFLA_029340	1.5	AFLA_023480	-1.7
AFLA_033260	1.5	AFLA_034320	-1.7
AFLA_026560	1.5	AFLA_102190	-1.8
AFLA_091590	1.5	AFLA_084650	-1.8
AFLA_020260	1.5	AFLA_119640	-1.8
AFLA_035230	1.5	AFLA_037160	-1.8
AFLA_033180	1.5	AFLA_099070	-1.8
AFLA_138000	1.5	AFLA_066820	-1.8
AFLA_017720	1.5	AFLA_113090	-1.9
AFLA_002700	1.5	AFLA_013230	-1.9
AFLA_087770	1.5	AFLA_044410	-1.9
AFLA_032530	1.5	AFLA_025860	-1.9
AFLA_027160	1.5	AFLA_117640	-2
AFLA_007630	1.5	AFLA_103160	-2
AFLA_078270	1.5	AFLA_100180	-2
AFLA_044480	1.5	AFLA_127950	-2
AFLA_014790	1.5	AFLA_133920	-2.1
AFLA_083750	1.5	AFLA_007450	-2.1
AFLA_071510	1.5	AFLA_087170	-2.2
AFLA_078250	1.5	AFLA_081900	-2.2
AFLA_014650	1.5	AFLA_041010	-2.2
AFLA_115430	1.6	AFLA_011300	-2.3
AFLA_026610	1.6	AFLA_065960	-2.3
AFLA_045160	1.6	AFLA_113240	-2.3
AFLA_115330	1.6	AFLA_052440	-2.3
AFLA_067770	1.6	AFLA_086470	-2.3
AFLA_041930	1.6	AFLA_086280	-2.5
AFLA_034140	1.6	AFLA_010860	-2.5
AFLA_052260	1.6	AFLA_105270	-2.7
AFLA_050550	1.6	AFLA_111250	-2.7
AFLA_022540	1.6	AFLA_126530	-2.7
AFLA_031840	1.6	AFLA_070470	-2.7
AFLA_053080	1.6	AFLA_023600	-2.7
AFLA_048320	1.6	AFLA_023250	-2.8
AFLA_056080	1.6	AFLA_069280	-2.9
AFLA_065510	1.6	AFLA_072680	-3
AFLA_105400	1.6	AFLA_113730	-3
AFLA_073470	1.6	AFLA_060690	-3.3
AFLA_012110	1.7	AFLA_007440	-3.8
AFLA_006240	1.7	AFLA_001750	-4
AFLA_094520	1.7	AFLA_008450
AFLA_036890	1.7	AFLA_121440
AFLA_026650	1.7	AFLA_117980
AFLA_099240	1.7	AFLA_100940
AFLA_114920	1.7	AFLA_097210
AFLA_103840	1.7	AFLA_054020
AFLA_047180	1.7	AFLA_050650
AFLA_092070	1.7	AFLA_049310
AFLA_117920	1.8	AFLA_048070
AFLA_083580	1.8	AFLA_004400
AFLA_006210	1.8	AFLA_003960
AFLA_066470	1.8	AFLA_002210
AFLA_043420	1.8	AFLA_092370
AFLA_130180	1.8	AFLA_091620
AFLA_076500	1.8	AFLA_090400
AFLA_087520	1.8	AFLA_071360
AFLA_035310	1.9	AFLA_098050
AFLA_071260	1.9	AFLA_135310
AFLA_135060	1.9	AFLA_102680
AFLA_118300	1.9	AFLA_133530
AFLA_126540	1.9	AFLA_061810
AFLA_136020	1.9	AFLA_060100
AFLA_030500	1.9	AFLA_059970
AFLA_025770	1.9	AFLA_056440
AFLA_054730	1.9	AFLA_046850
AFLA_110900	1.9	AFLA_043480
AFLA_112980	1.9	AFLA_040240
AFLA_062560	1.9	AFLA_039560
AFLA_103880	2	AFLA_038230
AFLA_037970	2	AFLA_110780
AFLA_041800	2	AFLA_108810
AFLA_085260	2	AFLA_108430
AFLA_068710	2	AFLA_021210
AFLA_129020	2	AFLA_018050
AFLA_084900	2	AFLA_037660
AFLA_077610	2	AFLA_033690
AFLA_084590	2	AFLA_031680
AFLA_074280	2	AFLA_024630
AFLA_122540	2	AFLA_088720
AFLA_052780	2	AFLA_087910
AFLA_052030	2.1	AFLA_086800
AFLA_061460	2.1	AFLA_085510
AFLA_043820	2.1	AFLA_082110
AFLA_020950	2.1	AFLA_081880
AFLA_110050	2.1	AFLA_075500
AFLA_079750	2.1	AFLA_075200
AFLA_087000	2.1	AFLA_059950
AFLA_027800	2.1	AFLA_011460
AFLA_092820	2.2	AFLA_003090
AFLA_020960	2.2	AFLA_095350
AFLA_037140	2.2	AFLA_070440
AFLA_041190	2.2	AFLA_047160
AFLA_094530	2.2	AFLA_041690
AFLA_097830	2.2	AFLA_011780
AFLA_075140	2.2	AFLA_008820
AFLA_023820	2.2	AFLA_121890
AFLA_053440	2.2	AFLA_102580
AFLA_043990	2.2	AFLA_101930
AFLA_100720	2.2	AFLA_101290
AFLA_006010	2.3	AFLA_050260
AFLA_034150	2.3	AFLA_004290
AFLA_074290	2.3	AFLA_001220
AFLA_012030	2.3	AFLA_124840
AFLA_048590	2.3	AFLA_095030
AFLA_110950	2.4	AFLA_139430
AFLA_029060	2.4	AFLA_134160
AFLA_024920	2.4	AFLA_062390
AFLA_117710	2.4	AFLA_057580
AFLA_138230	2.4	AFLA_056580
AFLA_031030	2.4	AFLA_045100
AFLA_077620	2.4	AFLA_081930
AFLA_022680	2.4	AFLA_040960
AFLA_030280	2.4	AFLA_100200
AFLA_134490	2.4	AFLA_039410
AFLA_014410	2.4	AFLA_118490
AFLA_041950	2.4	AFLA_052550
AFLA_056560	2.5	AFLA_134330
AFLA_088350	2.5	AFLA_041570
AFLA_121160	2.5	AFLA_118980
AFLA_007560	2.5	AFLA_116920
AFLA_024280	2.5	AFLA_116670
AFLA_088530	2.5	AFLA_101070
AFLA_011490	2.5	AFLA_001710
AFLA_040460	2.5	AFLA_128960
AFLA_024490	2.6	AFLA_124160
AFLA_129800	2.6	AFLA_096020
AFLA_048540	2.6	AFLA_069930
AFLA_028950	2.6	AFLA_069780
AFLA_109400	2.6	AFLA_068730
AFLA_058690	2.7	AFLA_066950
AFLA_118260	2.7	AFLA_136730
AFLA_031710	2.7	AFLA_132650
AFLA_127230	2.7	AFLA_131860
AFLA_077670	2.7	AFLA_061780
AFLA_061140	2.7	AFLA_041280
AFLA_106210	2.8	AFLA_040990
AFLA_109530	2.8	AFLA_040120
AFLA_036540	2.8	AFLA_039600
AFLA_044700	2.8	AFLA_137990
AFLA_074240	2.8	AFLA_044400
AFLA_098710	2.8	AFLA_112020
AFLA_010020	2.9	AFLA_111480
AFLA_098380	2.9	AFLA_110040
AFLA_099850	2.9	AFLA_109870
AFLA_041350	2.9	AFLA_009000
AFLA_093780	2.9	AFLA_048140
AFLA_055760	2.9	AFLA_047870
AFLA_032580	2.9	AFLA_005550
AFLA_125780	2.9	AFLA_003650
AFLA_029730	3	AFLA_127380
AFLA_042270	3	AFLA_127220
AFLA_006190	3	AFLA_125120
AFLA_006340	3	AFLA_069100
AFLA_029620	3	AFLA_104380
AFLA_119150	3.1	AFLA_066960
AFLA_102260	3.1	AFLA_021880
AFLA_091080	3.1	AFLA_137840
AFLA_137730	3.2	AFLA_132990
AFLA_098820	3.3	AFLA_062400
AFLA_123500	3.3	AFLA_061300
AFLA_101040	3.3	AFLA_060570
AFLA_102010	3.3	AFLA_056260
AFLA_102640	3.3	AFLA_045730
AFLA_006180	3.4	AFLA_043150
AFLA_006020	3.4	AFLA_041160
AFLA_039060	3.5	AFLA_039940
AFLA_078590	3.5	AFLA_112090
AFLA_011870	3.6	AFLA_111980
AFLA_104620	3.6	AFLA_108410
AFLA_029610	3.6	AFLA_022060
AFLA_068670	3.6	AFLA_021730
AFLA_126720	3.7	AFLA_015500
AFLA_125750	3.7	AFLA_035150
AFLA_109690	3.7	AFLA_031390
AFLA_077660	3.7	AFLA_029020
AFLA_134140	3.7	AFLA_026020
AFLA_102230	3.7	AFLA_088490
AFLA_075980	3.8	AFLA_086430
AFLA_025510	3.9	AFLA_084620
AFLA_125070	4	AFLA_016940
AFLA_100730	4	AFLA_080230
AFLA_116610	4	AFLA_015110
AFLA_057920	4.1	AFLA_014950
AFLA_077680	4.2	AFLA_013960
AFLA_039880	4.2	AFLA_013360
AFLA_009980	4.3	AFLA_037830
AFLA_102250	4.4	AFLA_010640
AFLA_125040	4.4	AFLA_008240
AFLA_125760	4.7	AFLA_122210
AFLA_137880	4.8	AFLA_119290
AFLA_126710	5.1	AFLA_005570
AFLA_121120	5.2	AFLA_130070
AFLA_124920	5.5	AFLA_096010
AFLA_042290	5.8	AFLA_091980
AFLA_052700		AFLA_091190
AFLA_048450		AFLA_066140
AFLA_006030		AFLA_055270
AFLA_004270		AFLA_047240
AFLA_129040		AFLA_040530
AFLA_116990		AFLA_113210
AFLA_102370		AFLA_111840
AFLA_123510		AFLA_111810
AFLA_091140		AFLA_111290
AFLA_132640		AFLA_109930
AFLA_012040		AFLA_107300
AFLA_045860		AFLA_021850
AFLA_069130		AFLA_020150
AFLA_002780		AFLA_015350
AFLA_129070		AFLA_014050
AFLA_094360		AFLA_012860
AFLA_135260		AFLA_036080
AFLA_041810		AFLA_035780
AFLA_111160		AFLA_034630
AFLA_113630		AFLA_034170
AFLA_108460		AFLA_034060
AFLA_093760		AFLA_033640
AFLA_093670		AFLA_033420
AFLA_137290		AFLA_033410
AFLA_105390		AFLA_032460
AFLA_125540		AFLA_030720
AFLA_096150		AFLA_029700
AFLA_069550		AFLA_077440
AFLA_062380		AFLA_028100
AFLA_112590		AFLA_026990
AFLA_112280		AFLA_012130
AFLA_017560		AFLA_052460
AFLA_016700		AFLA_052320
AFLA_001980		AFLA_128550
AFLA_043160		AFLA_068190
AFLA_114980		AFLA_137960
AFLA_120100		AFLA_062850
AFLA_103870		AFLA_058610
AFLA_102930		AFLA_044190
AFLA_098940		AFLA_043930
AFLA_052020		AFLA_041650
AFLA_051230		AFLA_039910
AFLA_048570		AFLA_015060
AFLA_006950		AFLA_014940
AFLA_130350		AFLA_031070
AFLA_130270		AFLA_076640
AFLA_094890		AFLA_030770
AFLA_092780		AFLA_076190
AFLA_092400		AFLA_075940
AFLA_068060		AFLA_075850
AFLA_067800		AFLA_075830
AFLA_066310		AFLA_115930
AFLA_135840		AFLA_099150
AFLA_135250		AFLA_098850
AFLA_134620		AFLA_071320
AFLA_134040		AFLA_068200
AFLA_132630		AFLA_067480
AFLA_062440		AFLA_046970
AFLA_057780		AFLA_041600
AFLA_056900		AFLA_030680
AFLA_043640		AFLA_026830
AFLA_109010		AFLA_088190
AFLA_022570		AFLA_088020
AFLA_022450		AFLA_087640
AFLA_022250		AFLA_087600
AFLA_036390		AFLA_075230
AFLA_036340		AFLA_087320
AFLA_033990		AFLA_010950
AFLA_014530		AFLA_120950
AFLA_033450		AFLA_117770
AFLA_136100		AFLA_103940
AFLA_058210		AFLA_103650
AFLA_055000		AFLA_099950
AFLA_117780		AFLA_050600
AFLA_051970		AFLA_005050
AFLA_064550		AFLA_004730
AFLA_043110		AFLA_093990
AFLA_032210		AFLA_091660
AFLA_031470		AFLA_090770
AFLA_031220		AFLA_065720
AFLA_030790		AFLA_137480
AFLA_030600		AFLA_136760
AFLA_070050		AFLA_044330
AFLA_029440		AFLA_007690
AFLA_029350		AFLA_041030
AFLA_029330		AFLA_007470
AFLA_011170		AFLA_022460
AFLA_118040		AFLA_019300
AFLA_101320		AFLA_116000
AFLA_100970		AFLA_017170
AFLA_100270		AFLA_103900
AFLA_004210		AFLA_013180
AFLA_094900		AFLA_051840
AFLA_092000		AFLA_051730
AFLA_135120		AFLA_006630
AFLA_062570		AFLA_086660
AFLA_062190		AFLA_000860
AFLA_046580		AFLA_129240
AFLA_021120		AFLA_123880
AFLA_016670		AFLA_096060
AFLA_034510		AFLA_090010
AFLA_032550		AFLA_070130
AFLA_133850		AFLA_066940
AFLA_017800		AFLA_066930
AFLA_031740		AFLA_066420
AFLA_134280		AFLA_066200
AFLA_011620		AFLA_138460
AFLA_116450		AFLA_138360
AFLA_098480		AFLA_138050
AFLA_132890		AFLA_133270
AFLA_061910		AFLA_131920
AFLA_057620		AFLA_060930
AFLA_054860		AFLA_060110
AFLA_039520		AFLA_059410
AFLA_021980		AFLA_054770
AFLA_011800		AFLA_039530
AFLA_122530		AFLA_039250
AFLA_121910		AFLA_113790
AFLA_119570		AFLA_018070
AFLA_104040		AFLA_018060
AFLA_103100		AFLA_017220
AFLA_098010		AFLA_016120
AFLA_050050		AFLA_027460
AFLA_134070		AFLA_024970
AFLA_062510		AFLA_088100
AFLA_044560		AFLA_086540
AFLA_043740		AFLA_077850
AFLA_020970		AFLA_075190
AFLA_036700		AFLA_085700
AFLA_035990		AFLA_114600
AFLA_032990		AFLA_010770
AFLA_027630		AFLA_066030
AFLA_027180		AFLA_133060
AFLA_026420		AFLA_062040
AFLA_025830		AFLA_110260
AFLA_114750		AFLA_085320
AFLA_007890		AFLA_085270
AFLA_100040		AFLA_084420
AFLA_048230		AFLA_026660
AFLA_128860		AFLA_084390
AFLA_094350		AFLA_044170
AFLA_094230		AFLA_012560
AFLA_090790		AFLA_046620
AFLA_071430		AFLA_022400
AFLA_067960		AFLA_023040
AFLA_135380		AFLA_084400
AFLA_135080		AFLA_083260
AFLA_133860
AFLA_133070
AFLA_131520
AFLA_062530
AFLA_022120
AFLA_014780
AFLA_014580
AFLA_025010
AFLA_093400
AFLA_039790
AFLA_037560
AFLA_023810
AFLA_088830
AFLA_088710
AFLA_088150
AFLA_087850
AFLA_087600
AFLA_087570
AFLA_122740
AFLA_048880
AFLA_130030
AFLA_129620
AFLA_092410
AFLA_069310
AFLA_134880
AFLA_060590
AFLA_035360
AFLA_065500
AFLA_030780
AFLA_116690
AFLA_086730
AFLA_096210
AFLA_115310
AFLA_115270
AFLA_009860
AFLA_121150
AFLA_119660
AFLA_117030
AFLA_116740
AFLA_104050
AFLA_103780
AFLA_101280
AFLA_099640
AFLA_099340
AFLA_098330
AFLA_097680
AFLA_053430
AFLA_052230
AFLA_051640
AFLA_050070
AFLA_049190
AFLA_048600
AFLA_048330
AFLA_006810
AFLA_006520
AFLA_005660
AFLA_005130
AFLA_004480
AFLA_003640
AFLA_001640
AFLA_128350
AFLA_127620
AFLA_127450
AFLA_124950
AFLA_093440
AFLA_092640
AFLA_090980
AFLA_089380
AFLA_070770
AFLA_069730
AFLA_069080
AFLA_067640
AFLA_067330
AFLA_067070
AFLA_137010
AFLA_134940
AFLA_134360
AFLA_133400
AFLA_131400
AFLA_059230
AFLA_056920
AFLA_055340
AFLA_054950
AFLA_046490
AFLA_044630
AFLA_044080
AFLA_044000
AFLA_043660
AFLA_043170
AFLA_042300
AFLA_041520
AFLA_040420
AFLA_113000
AFLA_112880
AFLA_112480
AFLA_112450
AFLA_111900
AFLA_111620
AFLA_111320
AFLA_111010
AFLA_110120
AFLA_107970
AFLA_106720
AFLA_104930
AFLA_021780
AFLA_021560
AFLA_020810
AFLA_020600
AFLA_020130
AFLA_018960
AFLA_018300
AFLA_017610
AFLA_016900
AFLA_013850
AFLA_036730
AFLA_036550
AFLA_035350
AFLA_034080
AFLA_031830
AFLA_031260
AFLA_029710
AFLA_029390
AFLA_027030
AFLA_026690
AFLA_026010
AFLA_026000
AFLA_025700
AFLA_024590
AFLA_086870
AFLA_085930
AFLA_084940
AFLA_084570
AFLA_084330
AFLA_084280
AFLA_084240
AFLA_084060
AFLA_083670
AFLA_083550
AFLA_083310
AFLA_082820
AFLA_012450
AFLA_114900
AFLA_011980
AFLA_011570
AFLA_009080
AFLA_122710
AFLA_119270
AFLA_118470
AFLA_117890
AFLA_117500
AFLA_103820
AFLA_103580
AFLA_103470
AFLA_102180
AFLA_101100
AFLA_100790
AFLA_100000
AFLA_099880
AFLA_099490
AFLA_098830
AFLA_098230
AFLA_098210
AFLA_053850
AFLA_053450
AFLA_052830
AFLA_052220
AFLA_051510
AFLA_050930
AFLA_050470
AFLA_050320
AFLA_050310
AFLA_049980
AFLA_049830
AFLA_048910
AFLA_048890
AFLA_005860
AFLA_005610
AFLA_005160
AFLA_004740
AFLA_004700
AFLA_004600
AFLA_002800
AFLA_002790
AFLA_002760
AFLA_002710
AFLA_002690
AFLA_002680
AFLA_002610
AFLA_002600
AFLA_130300
AFLA_129770
AFLA_128820
AFLA_128140
AFLA_127420
AFLA_127390
AFLA_127260
AFLA_124880
AFLA_094510
AFLA_094500
AFLA_094240
AFLA_093470
AFLA_092680
AFLA_092440
AFLA_092420
AFLA_092360
AFLA_092350
AFLA_092330
AFLA_092170
AFLA_091450
AFLA_091420
AFLA_090950
AFLA_090380
AFLA_089150
AFLA_071340
AFLA_069940
AFLA_069480
AFLA_069400
AFLA_069220
AFLA_068930
AFLA_068550
AFLA_068350
AFLA_136110
AFLA_135870
AFLA_135670
AFLA_132740
AFLA_132590
AFLA_132400
AFLA_132080
AFLA_062690
AFLA_061900
AFLA_061700
AFLA_061480
AFLA_061470
AFLA_057360
AFLA_056520
AFLA_056460
AFLA_055980
AFLA_055110
AFLA_047420
AFLA_047040
AFLA_046460
AFLA_046350
AFLA_044880
AFLA_044640
AFLA_044550
AFLA_042700
AFLA_042280
AFLA_042170
AFLA_042080
AFLA_040490
AFLA_040430
AFLA_039310
AFLA_039150
AFLA_113930
AFLA_113460
AFLA_112620
AFLA_111940
AFLA_111760
AFLA_111360
AFLA_111310
AFLA_110440
AFLA_110130
AFLA_109890
AFLA_109680
AFLA_108190
AFLA_108060
AFLA_107460
AFLA_106630
AFLA_106540
AFLA_105350
AFLA_022480
AFLA_022300
AFLA_020900
AFLA_020870
AFLA_020630
AFLA_020490
AFLA_019880
AFLA_019830
AFLA_019810
AFLA_019720
AFLA_018530
AFLA_018000
AFLA_017700
AFLA_017540
AFLA_017200
AFLA_016910
AFLA_015000
AFLA_014960
AFLA_014690
AFLA_014360
AFLA_012880
AFLA_037530
AFLA_037340
AFLA_037290
AFLA_036790
AFLA_036560
AFLA_036480
AFLA_036470
AFLA_036350
AFLA_036190
AFLA_035210
AFLA_034220
AFLA_034160
AFLA_033280
AFLA_033000
AFLA_032710
AFLA_032680
AFLA_032520
AFLA_032320
AFLA_031500
AFLA_031480
AFLA_031080
AFLA_030390
AFLA_029470
AFLA_027210
AFLA_026750
AFLA_024380
AFLA_088440
AFLA_088300
AFLA_088170
AFLA_087970
AFLA_087740
AFLA_086790
AFLA_086000
AFLA_085370
AFLA_085130
AFLA_084930
AFLA_084790
AFLA_084520
AFLA_084260
AFLA_083170
AFLA_082600
AFLA_082400
AFLA_082070
AFLA_081610
AFLA_081520
AFLA_094660
AFLA_080590
AFLA_080350
AFLA_080220
AFLA_044750
AFLA_043650
AFLA_112040
AFLA_085770
AFLA_080030
AFLA_112090
AFLA_079770
AFLA_079560
AFLA_079550
AFLA_079480
AFLA_035920
AFLA_079120
AFLA_079070
AFLA_078970
AFLA_078880
AFLA_078750
AFLA_044620
AFLA_078650
AFLA_011820
AFLA_010030
AFLA_100980
AFLA_098470
AFLA_098370
AFLA_098020
AFLA_050140
AFLA_007230
AFLA_006610
AFLA_126560
AFLA_126550
AFLA_125060
AFLA_096140
AFLA_095120
AFLA_071160
AFLA_070790
AFLA_069140
AFLA_133880
AFLA_132610
AFLA_131560
AFLA_131300
AFLA_056690
AFLA_054830
AFLA_046330
AFLA_113380
AFLA_112260
AFLA_112170
AFLA_111080
AFLA_018840
AFLA_015370
AFLA_014390
AFLA_013980
AFLA_013520
AFLA_037250
AFLA_031620
AFLA_025940
AFLA_025500
AFLA_087930
AFLA_085970
AFLA_081820
AFLA_081040
AFLA_080960
AFLA_080800
AFLA_052050
AFLA_129820
AFLA_094050
AFLA_133970
AFLA_133870
AFLA_045990
AFLA_042070
AFLA_113850
AFLA_036880
AFLA_035100
AFLA_033770
AFLA_031170
AFLA_021160
AFLA_077910
AFLA_076960
AFLA_076730
AFLA_076560
AFLA_051540
AFLA_092720
AFLA_092630
AFLA_054810
AFLA_046410
AFLA_045950
AFLA_113070
AFLA_111220
AFLA_110460
AFLA_087160
AFLA_085910
AFLA_076490
AFLA_076420
AFLA_103250
AFLA_034210
AFLA_076080
AFLA_075330
AFLA_075120
AFLA_084510
AFLA_055290
AFLA_115420
AFLA_102820
AFLA_049010
AFLA_047300
AFLA_033530
AFLA_074050
AFLA_074010
AFLA_008910
AFLA_042670
AFLA_073970
AFLA_073730
AFLA_028600
AFLA_011600
AFLA_119250
AFLA_050910
AFLA_004710
AFLA_129960
AFLA_134150
AFLA_133520
AFLA_062370
AFLA_062130
AFLA_045240
AFLA_041830
AFLA_039800
AFLA_020820
AFLA_020540
AFLA_037460
AFLA_037000
AFLA_035620
AFLA_032930
AFLA_032540
AFLA_027590
AFLA_087390
AFLA_082550
AFLA_073580
AFLA_103850
AFLA_103310
AFLA_048820
AFLA_134770
AFLA_046520
AFLA_019260
AFLA_031400
AFLA_067940
AFLA_061920
AFLA_019820
AFLA_073460
AFLA_050750
AFLA_029150
AFLA_028230
AFLA_084730
AFLA_073260
AFLA_073170
